# Supplementary material for: Bisulfite-free epigenomics and genomics of single cells through methylation-sensitive restriction
Source: Commun Biol. 2021 Feb 1;4:153. doi: 10.1038/s42003-021-01661-w (PMC7851132; doi:10.1038/s42003-021-01661-w)
Supplement: Supplementary file 4 — Supplementary Data 1 [file 42003_2021_1661_MOESM4_ESM.zip]

Archive with 7 entries (6 files):
- Supplementary Data 1/
- Supplementary Data 1/Supplementary_Figure_2a_1.JPG
- Supplementary Data 1/Supplementary_Figure_2a_2.JPG
- Supplementary Data 1/Supplementary_Figure_2a_3.JPG
- Supplementary Data 1/Supplementary_Figure_2a_4.JPG
- Supplementary Data 1/Supplementary_Figure_5b_1.JPG
- Supplementary Data 1/Supplementary_Figure_5b_2.jpg
