# Supplementary material for: Bisulfite-free epigenomics and genomics of single cells through methylation-sensitive restriction
Source: Commun Biol. 2021 Feb 1;4:153. doi: 10.1038/s42003-021-01661-w (PMC7851132; doi:10.1038/s42003-021-01661-w)
Supplement: Supplementary file 5 — Supplementary Data 2 [file 42003_2021_1661_MOESM5_ESM.xlsx]

## Sheet: oligonucleotide sequences
Oligo Name	Sequence 5' to 3'	Reference
DLX4_CGI1_F1	CTCCCACTCCCAGATTTCGTC
DLX4_CGI1_R1	GGACGAAATCTGGGAGTGGGA
DLX4_CGI1_F2	GGATCCCTTCTTCAGCCTCG
DLX4_CGI1_R2	TTGGTAAATAGACGCCGGGG
DLX4_CGI1_R3	ATTTCGGGGATCTGCACGTC
DLX4_CGI2_F1	GGGCAGATCTCGTAACTTGCT
DLX4_CGI2_F2	GGAGGGCTATGCGAATTCAGC
DLX4_CGI2_F3	TCTGGGAATTGGTTGAGGCAG
DLX4_CGI2_R1	TCGACCCTGCCTCAACCAAT
DLX4_CGI2_F4	CGACTAGGGGAAGAAGGTGG
DLX4_CGI2_R2	CGAGAGAGAGCGGCTTCTGT
DLX4_CGI2_F5	CCCTACTCCTCCCATTGCCT
DLX4_CGI2_F6	TTGGAAGAACAGAAACCCCTCG
DLX4_CGI2_R7	CTGCAGGAAAAGTGACCATGTC
DLX4_CGI2_F7	ACATGGTCACTTTTCCTGCAGG
DLX4_CGI2_F8	ACACCGTCTCAAGCCTCTGA
DLX4_CGI2_R3	CAGAAAGGCTAGGTCCAGGG
DLX4_CGI2_R4	GCCAGGTGATACAAGACGCA
DLX4_CGI2_F9	TATGAAACTGTCCGTCCTACCC
DLX4_CGI2_R5	GGGTAGGACGGACAGTTTCA
spike-in_meth_lambda_F	GACACCTCCAGCCGTAAG
spike-in_meth_lambda_R	CGGCGTAAATTCAGAGGTGG
spike-in_unmeth_lambda_F	ATTGGTTCACACGGACACAC
spike-in_unmeth_lambda_R	TTCCAGATCTGCAGCATCCT
KIT-17_2-F	TCCTCCTTACTCATGGTCGG
KIT-17_2-R	CTGTTTCCTTCACATGCCCC
TP53-7_R	AGCCACAGGTTAAGAGGTCC
GAT-step-out	GTAATACGACTGCATATAGGGCGTGAGTGATGGTTGAGGTAGTGTGGAG
step-out	GTAATACGACTGCATATAGGGC
GAT	GTGAGTGATGGTTGAGGTAGTGTGGAG	Zong, C., Lu, S., Chapman, A. R. & Xie, X. S. Genome-Wide Detection of Single-Nucleotide and Copy-Number Variations of a Single Human Cell. Science (80-. ). 338, 1622–1626 (2012).
GAT-7N	GTGAGTGATGGTTGAGGTAGTGTGGAGNNNNNNN	Zong, C., Lu, S., Chapman, A. R. & Xie, X. S. Genome-Wide Detection of Single-Nucleotide and Copy-Number Variations of a Single Human Cell. Science (80-. ). 338, 1622–1626 (2012).
GAT-12dt	GTGAGTGATGGTTGAGGTAGTGTGGAGTTTTTTTTTTTT	Chapman, A. R. et al. Single cell transcriptome amplification with MALBAC. PLoS One 10, (2015).
GAT-12dt-CG	GTGAGTGATGGTTGAGGTAGTGTGGAGTTTTTTTTTTTTCG
random_unmeth_oligo	TACGACTCAT GCTGTCCAAA GTGCCGGTCG AGGACATTGG TTGGGAGCTG ATGGTCCGAG GATGGAATAC AACCTGGACA AAGTGAGCCA AGCAGATGCC GCAACACTGT GGGAATCGAT TGTTCCGCAG GGATAAATCT CGAGTGAGGA GCCACCCCGT TCGCCGGGCGCACGACCACC ATACCACCGA ATATATCCCA ACGTTGGGTT CCCGGACCCG CCCTCAGCGT TACCCCGGCT AGAGCGAGAC CGCCATGAAA GGCGGAACCC CTGAGTGAAC AGGCTGCCAC AGACTTATAG
random_unmeth_cntr_F	TACGACTCATGCTGTCCAAAG
random_unmeth_cntr_R	CTATAAGTCTGTGGCAGCCTG

## Sheet: Sequencing statistics
Cell ID	Number of mapped reads	Average sequencing depth	% genome covered
K_01	19145457	0.79	14.1
K_02	10153901	0.41	9.1
K_03	17720926	0.73	15.8
K_04	16194311	0.67	12.8
K_05	19552478	0.75	17.5
K_06	17373876	0.69	17.5
K_07	20785023	0.82	18.8
K_08	14227559	1.74	14.0196
K_09	19714112	0.849933	11.575
K_10	18374575	0.807291	13.6263
K_11	23772980	1.03868	15.2326
K_12	15567988	0.679977	12.5913
K_13	16217627	0.709922	11.0723
K_14	18567398	0.810558	15.3256
K_15	18279037	0.800579	12.9706
K_16	18059889	0.77261	13.9501
K_17	15058014	0.644663	13.6465
K_18	30853160	1.36762	18.0895
K_19	16987933	0.755801	13.6331
K_20	20348281	0.888755	16.9923
K_21	15469028	0.687696	12.7758
K_22	15975733	0.715166	11.0542
K_23	19611710	0.871571	11.9182
K_24	14235779	0.631338	13.8216
K_25	17682415	0.76061	11.8362
K_26	21770743	0.934521	9.46393
K_27	15687334	0.641367	13.1344
O_01	19420181	0.860318	13.5606
O_02	19030392	0.85212	9.09301
O_03	20419769	0.918312	12.0659
O_04	16075480	0.723577	9.19458
O_05	15094377	0.676362	12.3911
O_06	18653766	0.835232	9.06606
O_07	16318609	0.736194	14.1453
O_08	16767218	0.751867	13.6354
O_09	21576812	0.962548	10.7321
O_10	13672910	0.617431	9.17431
O_11	22241826	0.991998	13.285
O_12	21940126	0.986977	13.2841
O_13	19770030	0.88311	9.33236
O_14	17034536	0.768462	12.6662
O_15	14245072	0.641495	11.5701
O_16	18822423	0.84538	13.3851
O_17	19055815	0.861158	9.63592
O_18	16591260	0.745201	11.2007
O_19	29223657	1.31247	12.6242
O_20	19522872	0.878208	14.442

## Sheet: Number of CpGs covered
Number of CpGs covered	% of all informative HhaI sites	% of all informative CpG sites		Number of informative HhaI sites (HhaI overlapping WGBS 1+2 mean datasets)						Kasumi-1	1608930
329280	20.5	1.2028								OCI-AML3	1607835
274704	17.1	1.00344
445704	27.8	1.62807		Number of informative CpG sites (CpGs covered WGBS 1+2 mean datasets)						Kasumi-1	27376190
349759	21.8	1.2776								OCI-AML3	27355902
471186	29.4	1.72115
472906	29.5	1.72744
506063	31.6	1.84855
365163	22.696	1.33387
289023	17.9637	1.05575
346597	21.5421	1.26605
420764	26.1518	1.53697
349887	21.7466	1.27807
314446	19.5438	1.14861
353627	21.979	1.29173
332453	20.663	1.21439
432056	26.8536	1.57822
394640	24.5281	1.44154
495924	30.8232	1.81152
343075	21.3232	1.25319
453676	28.1974	1.65719
386366	24.0138	1.41132
295398	18.3599	1.07903
326970	20.3222	1.19436
329947	20.5072	1.20523
309354	19.2273	1.13001
214634	13.3402	0.784017
309169	19.2158	1.12934
446077	27.744	1.63064
324519	20.1836	1.18629
367682	22.8681	1.34407
318736	19.8239	1.16515
434432	27.0197	1.58807
322207	20.0398	1.17783
389097	24.2001	1.42235
389106	24.2006	1.42238
372251	23.1523	1.36077
311269	19.3595	1.13785
435940	27.1135	1.59359
465043	28.9236	1.69997
310494	19.3113	1.13502
350719	21.8131	1.28206
379994	23.6339	1.38908
414623	25.7877	1.51566
342887	21.326	1.25343
408529	25.4086	1.49339
407123	25.3212	1.48825
430205	26.7568	1.57262

## Sheet: Number of detected SNVs
	Coverage ≥ 1	Coverage ≥ 10	Coverage ≥ 20
K_08	3767947	498097	189402
K_09	3506746	672407	329868
K_10	4104637	737829	362937
K_11	4667833	907303	470916
K_12	3940235	627398	302506
K_13	3478428	610195	295473
K_14	4375773	782239	362564
K_15	3836624	721547	350810
K_16	4484327	749266	382019
K_17	4342555	633104	283164
K_18	5459689	1244188	668022
K_19	4046241	758716	366342
K_20	4979585	873978	396611
K_21	4111839	688043	332460
K_22	3431085	593200	288198
K_23	3690026	785063	428676
K_24	4028800	610380	263157
K_25	3318000	653285	313655
K_26	2574282	826329	430880
K_27	3488812	516974	201370
O_01	4442004	970343	511647
O_02	3018888	825437	491684
O_03	3820024	970176	545217
O_04	3022223	795835	457520
O_05	4181614	803533	387845
O_06	2976606	804991	474938
O_07	4300043	787024	377207
O_08	4148577	793233	393589
O_09	3540241	1000925	596504
O_10	2972805	677049	365123
O_11	4192459	1037599	576037
O_12	4335641	1035682	575757
O_13	2984738	842456	488591
O_14	3874137	822820	418866
O_15	3722098	740026	367010
O_16	4198232	903379	467108
O_17	3227996	914991	541009
O_18	3785173	845619	459016
O_19	3887466	1080400	647289
O_20	4459797	951838	495637

## Sheet: ADO Rates K_01-K_07
	Heterozygous SNPs (shared with bulk CytoScan 750K array)	Heterozygous SNPs expected (750K) but homozygous in SC	ADO rate estimation (%)
K_01	56	55	49.5
K_02	21	25	54.3
K_03	66	24	26.7
K_04	60	44	42.3
K_05	68	34	33.3
K_06	69	18	20.7
K_07	104	31	23

## Sheet: ADO Rates K_08-K_27  O_01-O_20
	count heterozygous single cell coverage ≥ 20	count heterozygous SNP 6.0	ADO rate estimation (%)
K_08	121	302	59.9338
K_09	262	689	61.9739
K_10	312	686	54.519
K_11	390	748	47.861
K_12	265	478	44.5607
K_13	187	446	58.0717
K_14	353	754	53.183
K_15	280	677	58.6411
K_16	291	486	40.1235
K_17	226	352	35.7955
K_18	680	1145	40.6114
K_19	346	762	54.5932
K_20	362	645	43.876
K_21	249	434	42.6267
K_22	218	458	52.4017
K_23	322	742	56.6038
K_24	238	473	49.6829
K_25	198	541	63.4011
K_26	538	1386	61.1833
K_27	138	370	62.7027
O_01	602	1199	49.7915
O_02	461	1294	64.374
O_03	591	1534	61.4733
O_04	446	1233	63.8281
O_05	431	813	46.9865
O_06	491	1423	65.4954
O_07	416	1022	59.2955
O_08	472	1148	58.885
O_09	690	1667	58.6083
O_10	384	1090	64.7706
O_11	752	1583	52.4953
O_12	596	1275	53.2549
O_13	513	1526	66.3827
O_14	480	1264	62.0253
O_15	351	890	60.5618
O_16	490	1216	59.7039
O_17	698	1597	56.293
O_18	476	1022	53.4247
O_19	793	1918	58.6548
O_20	547	1237	55.7801

## Sheet: unmethylated control detection
Seq ID	detected unmeth cntr reads digested	detected unmeth cntr reads undigested	% Digestion		ND, not detectable
K_08	4	0	100
K_09	22	0	100
K_10	ND	ND	ND
K_11	4	0	100
K_12	ND	ND	ND
K_13	15	0	100
K_14	ND	ND	ND
K_15	ND	ND	ND
K_16	ND	ND	ND
K_17	4	0	100
K_18	2	0	100
K_19	ND	ND	ND
K_20	ND	ND	ND
K_21	ND	ND	ND
K_22	1	0	100
K_23	6	0	100
K_24	ND	ND	ND
K_25	13	0	100
K_26	ND	ND	ND
K_27	ND	ND	ND
O_01	3	0	100
O_02	41	0	100
O_03	7	0	100
O_04	8	0	100
O_05	ND	ND	ND
O_06	ND	ND	ND
O_07	19	0	100
O_08	2	0	100
O_09	2	0	100
O_10	ND	ND	ND
O_11	10	0	100
O_12	ND	ND	ND
O_13	ND	ND	ND
O_14	ND	ND	ND
O_15	6	0	100
O_16	8	0	100
O_17	3	0	100
O_18	1	0	100
O_19	9	0	100
O_20	ND	ND	ND
