# Supplementary material for: Bisulfite-free epigenomics and genomics of single cells through methylation-sensitive restriction
Source: Commun Biol. 2021 Feb 1;4:153. doi: 10.1038/s42003-021-01661-w (PMC7851132; doi:10.1038/s42003-021-01661-w)
Supplement: Supplementary file 6 — Supplementary Data 3 [file 42003_2021_1661_MOESM6_ESM.zip]

Archive with 241 entries (240 files):
- Supplementary Data 3 corrected/
- Supplementary Data 3 corrected/K_21_A.jpg
- Supplementary Data 3 corrected/K_07_B.jpg
- Supplementary Data 3 corrected/K_23_C.jpg
- Supplementary Data 3 corrected/O_14_B.jpg
- Supplementary Data 3 corrected/K_18_E.jpg
- Supplementary Data 3 corrected/K_25_E.jpg
- Supplementary Data 3 corrected/O_12_D.jpg
- Supplementary Data 3 corrected/K_01_D.jpg
- Supplementary Data 3 corrected/K_01_E.jpg
- Supplementary Data 3 corrected/O_12_E.jpg
- Supplementary Data 3 corrected/K_25_D.jpg
- Supplementary Data 3 corrected/K_18_D.jpg
- Supplementary Data 3 corrected/O_14_C.jpg
- Supplementary Data 3 corrected/K_05_A.jpg
- Supplementary Data 3 corrected/K_23_B.jpg
- Supplementary Data 3 corrected/O_16_A.jpg
- Supplementary Data 3 corrected/K_07_C.jpg
- Supplementary Data 3 corrected/K_07_A.jpg
- Supplementary Data 3 corrected/K_21_B.jpg
- Supplementary Data 3 corrected/O_16_C.jpg
- Supplementary Data 3 corrected/O_09_D.jpg
- Supplementary Data 3 corrected/K_05_C.jpg
- Supplementary Data 3 corrected/O_14_A.jpg
- Supplementary Data 3 corrected/K_03_E.jpg
- Supplementary Data 3 corrected/K_11_D1.jpg
- Supplementary Data 3 corrected/K_27_D.jpg
- Supplementary Data 3 corrected/O_10_E.jpg
- Supplementary Data 3 corrected/O_10_D.jpg
- Supplementary Data 3 corrected/K_27_E.jpg
- Supplementary Data 3 corrected/K_03_D.jpg
- Supplementary Data 3 corrected/K_23_A.jpg
- Supplementary Data 3 corrected/K_05_B.jpg
- Supplementary Data 3 corrected/O_09_E.jpg
- Supplementary Data 3 corrected/O_16_B.jpg
- Supplementary Data 3 corrected/K_21_C.jpg
- Supplementary Data 3 corrected/K_07_D.jpg
- Supplementary Data 3 corrected/K_23_E.jpg
- Supplementary Data 3 corrected/O_09_A.jpg
- Supplementary Data 3 corrected/K_18_C.jpg
- Supplementary Data 3 corrected/O_14_D.jpg
- Supplementary Data 3 corrected/K_25_C.jpg
- Supplementary Data 3 corrected/O_12_B.jpg
- Supplementary Data 3 corrected/K_27_A.jpg
- Supplementary Data 3 corrected/.DS_Store
- __MACOSX/Supplementary Data 3 corrected/._.DS_Store
- Supplementary Data 3 corrected/K_01_B.jpg
- Supplementary Data 3 corrected/O_10_A.jpg
- Supplementary Data 3 corrected/K_01_C.jpg
- Supplementary Data 3 corrected/O_12_C.jpg
- Supplementary Data 3 corrected/K_03_A.jpg
- Supplementary Data 3 corrected/K_25_B.jpg
- Supplementary Data 3 corrected/O_14_E.jpg
- Supplementary Data 3 corrected/K_18_B.jpg
- Supplementary Data 3 corrected/K_23_D.jpg
- Supplementary Data 3 corrected/K_07_E.jpg
- Supplementary Data 3 corrected/K_21_D.jpg
- Supplementary Data 3 corrected/O_16_E.jpg
- Supplementary Data 3 corrected/K_05_E.jpg
- Supplementary Data 3 corrected/O_09_B.jpg
- Supplementary Data 3 corrected/K_03_C.jpg
- Supplementary Data 3 corrected/O_12_A.jpg
- Supplementary Data 3 corrected/K_01_A.jpg
- Supplementary Data 3 corrected/K_27_B.jpg
- Supplementary Data 3 corrected/O_10_C.jpg
- Supplementary Data 3 corrected/O_10_B.jpg
- Supplementary Data 3 corrected/K_27_C.jpg
- Supplementary Data 3 corrected/K_25_A.jpg
- Supplementary Data 3 corrected/K_03_B.jpg
- Supplementary Data 3 corrected/K_18_A.jpg
- Supplementary Data 3 corrected/O_09_C.jpg
- Supplementary Data 3 corrected/K_05_D.jpg
- Supplementary Data 3 corrected/O_16_D.jpg
- Supplementary Data 3 corrected/K_21_E.jpg
- Supplementary Data 3 corrected/K_26_D.jpg
- Supplementary Data 3 corrected/O_11_E.jpg
- Supplementary Data 3 corrected/K_02_E.jpg
- Supplementary Data 3 corrected/O_08_D.jpg
- Supplementary Data 3 corrected/K_04_C.jpg
- Supplementary Data 3 corrected/O_15_A.jpg
- Supplementary Data 3 corrected/K_06_A.jpg
- Supplementary Data 3 corrected/K_20_B.jpg
- Supplementary Data 3 corrected/O_17_C.jpg
- Supplementary Data 3 corrected/O_17_B.jpg
- Supplementary Data 3 corrected/K_20_C.jpg
- Supplementary Data 3 corrected/K_22_A.jpg
- Supplementary Data 3 corrected/K_04_B.jpg
- Supplementary Data 3 corrected/O_08_E.jpg
- Supplementary Data 3 corrected/K_02_D.jpg
- Supplementary Data 3 corrected/O_11_D.jpg
- Supplementary Data 3 corrected/K_26_E.jpg
- Supplementary Data 3 corrected/K_24_E.jpg
- Supplementary Data 3 corrected/O_13_D.jpg
- Supplementary Data 3 corrected/K_22_C.jpg
- Supplementary Data 3 corrected/O_15_B.jpg
- Supplementary Data 3 corrected/K_19_E.jpg
- Supplementary Data 3 corrected/K_20_A.jpg
- Supplementary Data 3 corrected/K_06_B.jpg
- Supplementary Data 3 corrected/O_17_A.jpg
- Supplementary Data 3 corrected/K_06_C.jpg
- Supplementary Data 3 corrected/K_19_D.jpg
- Supplementary Data 3 corrected/O_15_C.jpg
- Supplementary Data 3 corrected/K_04_A.jpg
- Supplementary Data 3 corrected/K_22_B.jpg
- Supplementary Data 3 corrected/O_13_E.jpg
- Supplementary Data 3 corrected/K_24_D.jpg
- Supplementary Data 3 corrected/K_26_B.jpg
- Supplementary Data 3 corrected/O_11_C.jpg
- Supplementary Data 3 corrected/K_02_C.jpg
- Supplementary Data 3 corrected/O_13_A.jpg
- Supplementary Data 3 corrected/K_04_E.jpg
- Supplementary Data 3 corrected/O_08_B.jpg
- Supplementary Data 3 corrected/K_20_D.jpg
- Supplementary Data 3 corrected/O_17_E.jpg
- Supplementary Data 3 corrected/O_17_D.jpg
- Supplementary Data 3 corrected/K_20_E.jpg
- Supplementary Data 3 corrected/K_19_A.jpg
- Supplementary Data 3 corrected/O_08_C.jpg
- Supplementary Data 3 corrected/K_04_D.jpg
- Supplementary Data 3 corrected/K_24_A.jpg
- Supplementary Data 3 corrected/K_02_B.jpg
- Supplementary Data 3 corrected/O_11_B.jpg
- Supplementary Data 3 corrected/K_26_C.jpg
- Supplementary Data 3 corrected/K_26_A.jpg
- Supplementary Data 3 corrected/K_24_C.jpg
- Supplementary Data 3 corrected/O_13_B.jpg
- Supplementary Data 3 corrected/K_22_E.jpg
- Supplementary Data 3 corrected/O_08_A.jpg
- Supplementary Data 3 corrected/K_19_C.jpg
- Supplementary Data 3 corrected/O_15_D.jpg
- Supplementary Data 3 corrected/K_06_D.jpg
- Supplementary Data 3 corrected/K_06_E.jpg
- Supplementary Data 3 corrected/O_15_E.jpg
- Supplementary Data 3 corrected/K_19_B.jpg
- Supplementary Data 3 corrected/K_22_D.jpg
- Supplementary Data 3 corrected/O_13_C.jpg
- Supplementary Data 3 corrected/K_02_A.jpg
- Supplementary Data 3 corrected/K_24_B.jpg
- Supplementary Data 3 corrected/O_11_A.jpg
- Supplementary Data 3 corrected/K_13_D.jpg
- Supplementary Data 3 corrected/O_20_A.jpg
- Supplementary Data 3 corrected/O_06_B.jpg
- Supplementary Data 3 corrected/K_15_B.jpg
- Supplementary Data 3 corrected/O_19_E.jpg
- Supplementary Data 3 corrected/O_04_A.jpg
- Supplementary Data 3 corrected/O_19_D.jpg
- Supplementary Data 3 corrected/K_15_C.jpg
- Supplementary Data 3 corrected/O_06_C.jpg
- Supplementary Data 3 corrected/K_17_A.jpg
- Supplementary Data 3 corrected/K_13_E.jpg
- Supplementary Data 3 corrected/O_02_E.jpg
- Supplementary Data 3 corrected/K_11_E.jpg
- Supplementary Data 3 corrected/K_17_C.jpg
- Supplementary Data 3 corrected/O_06_A.jpg
- Supplementary Data 3 corrected/O_20_B.jpg
- Supplementary Data 3 corrected/K_15_A.jpg
- Supplementary Data 3 corrected/K_08_D.jpg
- __MACOSX/Supplementary Data 3 corrected/._K_08_D.jpg
- Supplementary Data 3 corrected/O_04_C.jpg
- Supplementary Data 3 corrected/O_04_B.jpg
- Supplementary Data 3 corrected/K_08_E.jpg
- Supplementary Data 3 corrected/O_20_C.jpg
- Supplementary Data 3 corrected/K_17_B.jpg
- Supplementary Data 3 corrected/O_02_D.jpg
- Supplementary Data 3 corrected/K_13_B.jpg
- Supplementary Data 3 corrected/O_06_D.jpg
- Supplementary Data 3 corrected/O_19_C.jpg
- Supplementary Data 3 corrected/K_15_D.jpg
- Supplementary Data 3 corrected/K_08_A.jpg
- __MACOSX/Supplementary Data 3 corrected/._K_08_A.jpg
- Supplementary Data 3 corrected/K_15_E.jpg
- Supplementary Data 3 corrected/O_19_B.jpg
- Supplementary Data 3 corrected/O_06_E.jpg
- Supplementary Data 3 corrected/K_11_A.jpg
- Supplementary Data 3 corrected/O_02_A.jpg
- Supplementary Data 3 corrected/K_13_C.jpg
- Supplementary Data 3 corrected/K_13_A.jpg
- Supplementary Data 3 corrected/O_02_C.jpg
- Supplementary Data 3 corrected/K_11_C.jpg
- Supplementary Data 3 corrected/K_17_E.jpg
- Supplementary Data 3 corrected/O_20_D.jpg
- Supplementary Data 3 corrected/O_04_E.jpg
- Supplementary Data 3 corrected/K_08_B.jpg
- Supplementary Data 3 corrected/K_08_C.jpg
- Supplementary Data 3 corrected/O_04_D.jpg
- Supplementary Data 3 corrected/O_19_A.jpg
- Supplementary Data 3 corrected/O_20_E.jpg
- Supplementary Data 3 corrected/K_17_D.jpg
- Supplementary Data 3 corrected/K_11_B.jpg
- Supplementary Data 3 corrected/O_02_B.jpg
- Supplementary Data 3 corrected/K_14_A.jpg
- Supplementary Data 3 corrected/K_09_D.jpg
- Supplementary Data 3 corrected/O_05_C.jpg
- Supplementary Data 3 corrected/K_16_C.jpg
- __MACOSX/Supplementary Data 3 corrected/._K_16_C.jpg
- Supplementary Data 3 corrected/O_07_A.jpg
- Supplementary Data 3 corrected/K_10_E.jpg
- Supplementary Data 3 corrected/O_03_E.jpg
- Supplementary Data 3 corrected/O_03_D.jpg
- Supplementary Data 3 corrected/K_10_D.jpg
- Supplementary Data 3 corrected/K_16_B.jpg
- Supplementary Data 3 corrected/O_05_B.jpg
- Supplementary Data 3 corrected/K_09_E.jpg
- Supplementary Data 3 corrected/K_14_B.jpg
- Supplementary Data 3 corrected/O_18_E.jpg
- Supplementary Data 3 corrected/O_07_B.jpg
- Supplementary Data 3 corrected/O_01_D.jpg
- Supplementary Data 3 corrected/K_12_D.jpg
- Supplementary Data 3 corrected/K_12_E.jpg
- Supplementary Data 3 corrected/O_01_E.jpg
- Supplementary Data 3 corrected/O_07_C.jpg
- Supplementary Data 3 corrected/K_16_A.jpg
- Supplementary Data 3 corrected/O_05_A.jpg
- Supplementary Data 3 corrected/O_18_D.jpg
- Supplementary Data 3 corrected/K_14_C.jpg
- Supplementary Data 3 corrected/O_05_E.jpg
- Supplementary Data 3 corrected/K_09_B.jpg
- Supplementary Data 3 corrected/K_16_E.jpg
- Supplementary Data 3 corrected/K_10_C.jpg
- Supplementary Data 3 corrected/O_01_A.jpg
- Supplementary Data 3 corrected/K_12_A.jpg
- Supplementary Data 3 corrected/O_03_C.jpg
- Supplementary Data 3 corrected/O_03_B.jpg
- Supplementary Data 3 corrected/K_10_B.jpg
- Supplementary Data 3 corrected/K_16_D.jpg
- Supplementary Data 3 corrected/K_09_C.jpg
- Supplementary Data 3 corrected/O_05_D.jpg
- Supplementary Data 3 corrected/O_18_A.jpg
- Supplementary Data 3 corrected/O_18_C.jpg
- Supplementary Data 3 corrected/K_14_D.jpg
- Supplementary Data 3 corrected/K_09_A.jpg
- Supplementary Data 3 corrected/O_07_D.jpg
- Supplementary Data 3 corrected/O_01_B.jpg
- Supplementary Data 3 corrected/K_12_B.jpg
- Supplementary Data 3 corrected/O_03_A.jpg
- Supplementary Data 3 corrected/K_12_C.jpg
- Supplementary Data 3 corrected/O_01_C.jpg
- Supplementary Data 3 corrected/K_10_A.jpg
- Supplementary Data 3 corrected/O_07_E.jpg
- Supplementary Data 3 corrected/K_14_E.jpg
- Supplementary Data 3 corrected/O_18_B.jpg
